# Supplementary material for: Structural characterization of NrnC identifies unifying features of dinucleases
Source: eLife. 2021 Sep 17;10:e70146. doi: 10.7554/eLife.70146 (PMC8492067; doi:10.7554/eLife.70146)
Supplement: Figure 2—source data 1. — Original, unedited images, labeled overview, and quantification of wild-type and mutant NrnC activity using pGG as the substrate from three replicates. [file elife-70146-fig2-data1.zip]

Archive with 24 entries (23 files):
- Figure2_source_data_1/
- Figure2_source_data_1/Figure 2A-source data 3 (D25A).tif
- Figure2_source_data_1/Figure 2A-source data 2 (H205A).tif
- Figure2_source_data_1/Figure 2A-source data 3 (WT).tif
- Figure2_source_data_1/Figure 2A-source data 2 (WT).tif
- Figure2_source_data_1/Figure 2A-source data 1 (Y151A).tif
- Figure2_source_data_1/Figure 2A-source data 2 (L31A).tif
- Figure2_source_data_1/Figure 2A-source data 2 (Y151A).tif
- Figure2_source_data_1/Figure 2A-source data 1 (D25A).tif
- Figure2_source_data_1/Figure 2A-source data 1 (H205A).tif
- Figure2_source_data_1/Figure 2A-source data 2 (H79A).tif
- Figure2_source_data_1/Figure 2A-source data 3 (K103A).tif
- Figure2_source_data_1/Figure 2A-source data 1 (WT).tif
- Figure2_source_data_1/Figure 2A-source data 1 (K103A).tif
- Figure2_source_data_1/Figure 2A-source data 3 (L31A).tif
- Figure2_source_data_1/Figure 2A-source data 3 (H205A).tif
- Figure2_source_data_1/Figure 2A-source data 1 (H79A).tif
- Figure2_source_data_1/Figure 2A-source data 2 (D25A).tif
- Figure2_source_data_1/Figure2_source_data_2a_quantification.xlsx
- Figure2_source_data_1/Figure 2A-source data 1 (L31A).tif
- Figure2_source_data_1/Figure 2A-source data 2 (K103A).tif
- Figure2_source_data_1/Figure 2A triplicate.pdf
- Figure2_source_data_1/Figure 2A-source data 3 (Y151A).tif
- Figure2_source_data_1/Figure 2A-source data 3 (H79A).tif
