# Supplementary material for: Structural characterization of NrnC identifies unifying features of dinucleases
Source: eLife. 2021 Sep 17;10:e70146. doi: 10.7554/eLife.70146 (PMC8492067; doi:10.7554/eLife.70146)
Supplement: Figure 2—source data 2. — Original, unedited images, labeled overview, and quantification of nano-RNase C (NrnC) activity using pGG as the substrate in the presence or absence of GG or pAp from three replicates. [file elife-70146-fig2-data2.zip]

Archive with 12 entries (11 files):
- Figure2_source_data_2/
- Figure2_source_data_2/Figure 2B-source data 3 (pAp).tif
- Figure2_source_data_2/Figure 2B-source data 3 (WT).tif
- Figure2_source_data_2/Figure 2B-source data 2 (WT).tif
- Figure2_source_data_2/Figure 2B-source data 1 (GpG).tif
- Figure2_source_data_2/Figure 2B-source data 2 (pAp).tif
- Figure2_source_data_2/Figure 2B-source data 1 (pAp).tif
- Figure2_source_data_2/Figure 2B-source data 1 (WT).tif
- Figure2_source_data_2/Figure 2B-source data 3 (GpG).tif
- Figure2_source_data_2/Figure 2B Triplicate.pdf
- Figure2_source_data_2/Figure2_source_data_2b_quantification.xlsx
- Figure2_source_data_2/Figure 2B-source data 2 (GpG).tif
