# Supplementary material for: Structural characterization of NrnC identifies unifying features of dinucleases
Source: eLife. 2021 Sep 17;10:e70146. doi: 10.7554/eLife.70146 (PMC8492067; doi:10.7554/eLife.70146)
Supplement: Figure 2—source data 2. — Original, unedited images, labeled overview, and quantification of nano-RNase C (NrnC) activity using pGG as the substrate in the presence or absence of GG or pAp from three replicates. [file elife-70146-fig2-data2.zip › Figure2_source_data_2/Figure2_source_data_2b_quantification.xlsx]

## Sheet: Sheet1
			None							GpG							pAp
		Time (min)	Replicate 1	Replicate 2	Replicate 3	Average	Stdev		Time (min)	Replicate 1	Replicate 2	Replicate 3	Average	Stdev		Time (min)	Replicate 1	Replicate 2	Replicate 3	Average	Stdev
		0	0.986818	0.965584	0.922505	0.958302	0.0327691		0	0.970958	0.995301	0.976007	0.980755	0.0128476		0	0.972116	0.987503	0.976396	0.978671	0.00794194
		0.5	0.624523	0.592625	0.288562	0.501904	0.185446		0.5	0.645508	0.507228	0.604166	0.585634	0.0709785		0.5	0.942683	0.959511	0.923362	0.941852	0.0180887
		1	0.432336	0.340476	0.098582	0.290465	0.172406		1	0.396215	0.266125	0.388046	0.350129	0.0728639		1	0.897077	0.922229	0.879387	0.899565	0.0215289
		3	0.0689884	0.100414	0.017753	0.0623851	0.0417242		3	0.134435	0.0230858	0.088194	0.081905	0.0559404		3	0.788394	0.772218	0.753145	0.771252	0.0176442
		5	0.0176998	0.039674	0.014137	0.0238369	0.0138305		5	0.0650707	0.00730082	0.0204935	0.030955	0.0302725		5	0.649414	0.628411	0.646028	0.641284	0.0112765
		10	0.00740515	0.0140116	0.00975081	0.0103892	0.00334919		10	0.0220099	0.0090971	0.00858656	0.0132312	0.00760686		10	0.441463	0.388934	0.42653	0.418976	0.0270673
		20	0.00805501	0.013757	0.00855912	0.0101237	0.00315663		20	0.0277588	0.00660132	0.00709964	0.0138199	0.012074		20	0.153362	0.138143	0.20218	0.164562	0.0334552
