# Supplementary material for: Structural characterization of NrnC identifies unifying features of dinucleases
Source: eLife. 2021 Sep 17;10:e70146. doi: 10.7554/eLife.70146 (PMC8492067; doi:10.7554/eLife.70146)
Supplement: Figure 2—source data 3. — Quantification of competition binding experiments using nano-RNase C (NrnC) and radiolabeled pGG in the presence or absence of unlabeled GG or pAp. [file elife-70146-fig2-data3.zip]

Archive with 2 entries (1 files):
- Figure2_source_data_3/
- Figure2_source_data_3/Figure2_source_data_2c_quantification.xlsx
