# Supplementary material for: Structural characterization of NrnC identifies unifying features of dinucleases
Source: eLife. 2021 Sep 17;10:e70146. doi: 10.7554/eLife.70146 (PMC8492067; doi:10.7554/eLife.70146)
Supplement: Figure 2—source data 4. — Original, unedited images and labeled composite image of P. aeruginosa colony growth. [file elife-70146-fig2-data4.zip]

Archive with 5 entries (4 files):
- Figure2_source_data_4/
- Figure2_source_data_4/Figure2D_source_data_2.tif
- Figure2_source_data_4/Figure2D_source_data_1.tif
- Figure2_source_data_4/.DS_Store
- Figure2_source_data_4/Figure2D_source_data_3.pdf
