# Supplementary material for: Structural characterization of NrnC identifies unifying features of dinucleases
Source: eLife. 2021 Sep 17;10:e70146. doi: 10.7554/eLife.70146 (PMC8492067; doi:10.7554/eLife.70146)
Supplement: Figure 2—figure supplement 2—source data 1. [file elife-70146-fig2-figsupp2-data1.zip]

Archive with 3 entries (2 files):
- Figure2_figure_supplement2_source_data_1/
- Figure2_figure_supplement2_source_data_1/Figure2_figure_supplment2_source_data_1.tif
- Figure2_figure_supplement2_source_data_1/Figure2_figure_supplment2_source_data_2
