# Supplementary material for: Structural characterization of NrnC identifies unifying features of dinucleases
Source: eLife. 2021 Sep 17;10:e70146. doi: 10.7554/eLife.70146 (PMC8492067; doi:10.7554/eLife.70146)
Supplement: Figure 5—source data 1. — Original, unedited images and labeled composite overview of nano-RNase C (NrnC) activity against substrates with different length in three replicates. [file elife-70146-fig5-data1.zip]

Archive with 15 entries (14 files):
- Figure5_source_data_1/
- Figure5_source_data_1/Figure 5A-source data 3 (pAAGGGG).tif
- Figure5_source_data_1/Figure 5A-source data 1 (pAGG).tif
- Figure5_source_data_1/Figure 5A-source data 1 (pAAGG).tif
- Figure5_source_data_1/Figure 5A-source data 2 (pAAGG).tif
- Figure5_source_data_1/Figure 5A-source data 3 (pAAGGG).tif
- Figure5_source_data_1/Figure 5A-source data 3 (pAGG).tif
- Figure5_source_data_1/Figure 5A-source data 2 (pAAGGG).tif
- Figure5_source_data_1/Figure 5A-source data 1 (pAAGGG).tif
- Figure5_source_data_1/Figure 5A Triplicate.pdf
- Figure5_source_data_1/Figure 5A-source data 2 (pAGG).tif
- Figure5_source_data_1/.DS_Store
- Figure5_source_data_1/Figure 5A-source data 1 (pAAGGGG).tif
- Figure5_source_data_1/Figure 5A-source data 2 (pAAGGGG).tif
- Figure5_source_data_1/Figure 5A-source data 3 (pAAGG).tif
