# Supplementary material for: Structural characterization of NrnC identifies unifying features of dinucleases
Source: eLife. 2021 Sep 17;10:e70146. doi: 10.7554/eLife.70146 (PMC8492067; doi:10.7554/eLife.70146)
Supplement: Figure 5—source data 2. — Original, unedited images and labeled composite overview of nano-RNase C (NrnC) activity against a 7-nucleotide RNA substrate at increasing enzyme concentration in three replicates. [file elife-70146-fig5-data2.zip]

Archive with 14 entries (13 files):
- Figure5_source_data_2/
- Figure5_source_data_2/Figure 5B-source data 2 (50 nM).tif
- Figure5_source_data_2/Figure 5B-source data 3 (1000 nM).tif
- Figure5_source_data_2/Figure 5B-source data 1 (100 nM).tif
- Figure5_source_data_2/Figure 5B-source data 1 (50 nM).tif
- Figure5_source_data_2/Figure 5B-source data 2 (5 nM).tif
- Figure5_source_data_2/Figure 5B-source data 1 (1000 nM).tif
- Figure5_source_data_2/Figure 5B Triplicate.pdf
- Figure5_source_data_2/Figure 5B-source data 2 (100 nM).tif
- Figure5_source_data_2/Figure 5B-source data 3 (50 nM).tif
- Figure5_source_data_2/Figure 5B-source data 1 (5 nM).tif
- Figure5_source_data_2/Figure 5B-source data 2 (1000 nM).tif
- Figure5_source_data_2/Figure 5B-source data 3 (100 nM).tif
- Figure5_source_data_2/Figure 5B-source data 3 (5 nM).tif
