# Supplementary material for: Structural characterization of NrnC identifies unifying features of dinucleases
Source: eLife. 2021 Sep 17;10:e70146. doi: 10.7554/eLife.70146 (PMC8492067; doi:10.7554/eLife.70146)
Supplement: Figure 5—source data 3. — Quantification of binding studies using nano-RNase C (NrnC) and radiolabeled, single-stranded RNA with increasing length. [file elife-70146-fig5-data3.zip]

Archive with 2 entries (1 files):
- Figure5_source_data_3/
- Figure5_source_data_3/NrnC 2-7 mer Kd triplicate (Figure 5C).xlsx
