# Supplementary material for: Structural characterization of NrnC identifies unifying features of dinucleases
Source: eLife. 2021 Sep 17;10:e70146. doi: 10.7554/eLife.70146 (PMC8492067; doi:10.7554/eLife.70146)
Supplement: Figure 5—figure supplement 1—source data 1. [file elife-70146-fig5-figsupp1-data1.zip]

Archive with 2 entries (1 files):
- Figure5_figure_supplement1_source_data_1/
- Figure5_figure_supplement1_source_data_1/NrnC pGpG-substrate competition (F5_S1).xlsx
