# Supplementary material for: Structural characterization of NrnC identifies unifying features of dinucleases
Source: eLife. 2021 Sep 17;10:e70146. doi: 10.7554/eLife.70146 (PMC8492067; doi:10.7554/eLife.70146)
Supplement: Figure 5—figure supplement 2—source data 1. [file elife-70146-fig5-figsupp2-data1.zip]

Archive with 5 entries (4 files):
- Figure5_figure_supplement2_source_data_1/
- Figure5_figure_supplement2_source_data_1/Figure5_figuresupplement2_source_data_NotI_KpnI.tif
- Figure5_figure_supplement2_source_data_1/Figure5_figuresupplement2_source_data_cations_salt.tif
- Figure5_figure_supplement2_source_data_1/Figure5_figuresupplement2_source_data_blunt_NdeI.tif
- Figure5_figure_supplement2_source_data_1/Figure5_figure_supplment2_source_data_composite.pdf
