# Supplementary material for: Structural characterization of NrnC identifies unifying features of dinucleases
Source: eLife. 2021 Sep 17;10:e70146. doi: 10.7554/eLife.70146 (PMC8492067; doi:10.7554/eLife.70146)
Supplement: Figure 5—figure supplement 3—source data 3. — Data quantification plotted in the graphs shown from three replicate experiments. [file elife-70146-fig5-figsupp3-data3.zip]

Archive with 4 entries (3 files):
- Figure5_figure_supplement3_source_data_3/
- Figure5_figure_supplement3_source_data_3/NrnC activity (F5_S3D).xlsx
- Figure5_figure_supplement3_source_data_3/NrnC activity (F5_S3E).xlsx
- Figure5_figure_supplement3_source_data_3/.DS_Store
