# Supplementary material for: Structural characterization of NrnC identifies unifying features of dinucleases
Source: eLife. 2021 Sep 17;10:e70146. doi: 10.7554/eLife.70146 (PMC8492067; doi:10.7554/eLife.70146)
Supplement: Figure 5—figure supplement 3—source data 3. — Data quantification plotted in the graphs shown from three replicate experiments. [file elife-70146-fig5-figsupp3-data3.zip › Figure5_figure_supplement3_source_data_3/NrnC activity (F5_S3D).xlsx]

## Sheet: Sheet1
				No competitor
			Time (min)	Replicate 1	Replicate 2	Replicate 3	Average	Stdev			27bp DNA with 3' overhang
			0	0.975711	0.976159	0.979368	0.97708	0.00199483		Time (min)	Replicate 1	Replicate 2	Replicate 3	Average	Stdev
			0.5	0.397953	0.253826	0.275832	0.309204	0.077643		0	0.992144	0.937005	0.952326	0.960492	0.0284623
			1	0.152818	0.0712041	0.0871659	0.103729	0.0432549		0.5	0.567049	0.514803	0.517564	0.533138	0.0293999
			3	0.0424507	0.0335859	0.0303729	0.0354698	0.00625541		1	0.247436	0.335618	0.319204	0.300753	0.0468976
			5	0.0283574	0.0321221	0.036476	0.0323185	0.00406285		3	0.0448047	0.121589	0.109652	0.0920152	0.0413187
			10	0.029553	0.0306415	0.026773	0.0289892	0.0019949		5	0.0162121	0.0815356	0.131567	0.0764382	0.057846
			20	0.0268427	0.0276927	0.0241585	0.0262313	0.00184471		10	0.0109923	0.086113	0.0431231	0.0467428	0.037691
										20	0.0102987	0.0804584	0.0461539	0.045637	0.0350827
				Blunt plasmid DNA							27bp DNA with 5' overhang
			Time (min)	Replicate 1	Replicate 2	Replicate 3	Average	Stdev		Time (min)	Replicate 1	Replicate 2	Replicate 3	Average	Stdev
			0	0.990269	0.943893	0.947554	0.960572	0.0257835		0	0.986989	0.912319	0.981032	0.960113	0.0414981
			0.5	0.388765	0.354568	0.348387	0.363907	0.0217488		0.5	0.700717	0.29948	0.72467	0.574956	0.238869
			1	0.118089	0.157696	0.132467	0.136084	0.0200497		1	0.394811	0.133808	0.533857	0.354159	0.203099
			3	0.0325329	0.0722875	0.0385217	0.0477807	0.0214337		3	0.11367	0.093987	0.224071	0.143909	0.0701161
			5	0.0199856	0.0553181	0.0359628	0.0370889	0.0176932		5	0.0411591	0.0914201	0.102723	0.0784342	0.0327722
			10	0.0251945	0.0891818	0.0636764	0.0593509	0.0322122		10	0.0158944	0.08383	0.0480543	0.0492596	0.0339838
			20	0.0268888	0.0884479	0.0437124	0.0530163	0.0318167		20	0.0343087	0.0646168	0.0340031	0.0443095	0.0175872
