# Supplementary material for: Structural characterization of NrnC identifies unifying features of dinucleases
Source: eLife. 2021 Sep 17;10:e70146. doi: 10.7554/eLife.70146 (PMC8492067; doi:10.7554/eLife.70146)
Supplement: Figure 5—figure supplement 3—source data 3. — Data quantification plotted in the graphs shown from three replicate experiments. [file elife-70146-fig5-figsupp3-data3.zip › Figure5_figure_supplement3_source_data_3/NrnC activity (F5_S3E).xlsx]

## Sheet: Sheet1
			32P-pGG							32P-pdAdA
		Time (min)	Replicate 1	Replicate 2	Replicate 3	Average	Stdev		Time (min)	Replicate 1	Replicate 2	Replicate 3	Average	Stdev
		0	0.975711	0.976159	0.979368	0.97708	0.00199483		0	0.974235	0.976319	0.971988	0.974181	0.00216565
		0.5	0.397953	0.253826	0.275832	0.309204	0.077643		0.5	0.343852	0.231309	0.19724	0.257467	0.0767262
		1	0.152818	0.0712041	0.0871659	0.103729	0.0432549		1	0.168379	0.0808689	0.0644169	0.104555	0.0558823
		3	0.0424507	0.0335859	0.0303729	0.0354698	0.00625541		3	0.0519028	0.0445628	0.0333612	0.0432756	0.00933756
		5	0.0283574	0.0321221	0.036476	0.0323185	0.00406285		5	0.0232122	0.027035	0.0355598	0.0286023	0.00632122
		10	0.029553	0.0306415	0.026773	0.0289892	0.0019949		10	0.0179283	0.032717	0.0275051	0.0260501	0.00750093
		20	0.0268427	0.0276927	0.0241585	0.0262313	0.00184471		20	0.0148877	0.0290843	0.0581663	0.0340461	0.0220618
			32P-pdAdGdG							32P-pAA
		Time (min)	Replicate 1	Replicate 2	Replicate 3	Average	Stdev		Time (min)	Replicate 1	Replicate 2	Replicate 3	Average	Stdev
		0	0.986281	0.975559	0.989427	0.983756	0.0072706		0	0.94333	0.964823	0.961614	0.956589	0.011594
		0.5	0.932309	0.91106	0.929332	0.924234	0.0115052		0.5	0.24045	0.331183	0.264436	0.27869	0.0470162
		1	0.894981	0.830181	0.844263	0.856475	0.0340823		1	0.0694	0.127357	0.0825046	0.0930871	0.030393
		3	0.805531	0.613776	0.707058	0.708788	0.0958891		3	0.01559	0.0221391	0.0180041	0.0185777	0.00331198
		5	0.727926	0.482916	0.594846	0.601896	0.122657		5	0.009635	0.012732	0.0111048	0.0111573	0.00154915
		10	0.59443	0.333565	0.439889	0.455961	0.131173		10	0.00643777	0.00920331	0.0129191	0.00952007	0.00325228
		20	0.423666	0.199404	0.284617	0.302562	0.113203		20	0.00442373	0.0090277	0.0112217	0.00822439	0.00346946
